# Supplementary material for: Using Routine Data Sources to Feed an Immunization Information System for High-Risk Patients—A Pilot Study
Source: Front Public Health. 2018 Feb 16;6:37. doi: 10.3389/fpubh.2018.00037 (PMC5820309; doi:10.3389/fpubh.2018.00037)
Supplement: Supplementary file 1 [file Data_Sheet_1.xls]

## Sheet: Influenza vaccination
Influenza vaccination
ICD9-CM - Diagnosis codes		ICD9-CM - Procedures codes		UFER - code		Anatomical Therapeutic Chemical Classification System codes		References
394	Diseases of mitral valve			002.394	Diseases of mitral valve			Italian Ministry of Health.Prevenzione e controllo dell'influenza: raccomandazioni per la stagione 2014-2015. http://www.salute.gov.it/portale/news/p3_2_1_1_1.jsp?menu=notizie&p=dalministero&id=1725. Centers for Disease Control and Prevention. Influenza (Flu). People at High Risk of Developing Flu–Related Complications. https://www.cdc.gov/flu/about/disease/high_risk.htm. Centers for Disease Cont…
395	Diseases of aortic valve			002.395	Diseases of aortic valve
396	Diseases of mitral and aortic valves			002.396	Diseases of mitral and aortic valves
397	Diseases of other endocardial structures			002.397	Diseases of other endocardial structures
414	Other forms of chronic ischemic heart disease			002.414	Other forms of chronic ischemic heart disease
416	Chronic pulmonary heart disease			002.416	Chronic pulmonary heart disease
417	Other diseases of pulmonary circulation			002.417	Other diseases of pulmonary circulation
424	Other diseases of endocardium			002.424	Other diseases of endocardium
426	Conduction disorders			002.426	Conduction disorders	C01B	Class 1 and 3 antiarrhythmic drugs
427	Cardiac dysrhythmias			002.427	Cardiac dysrhythmias
429.4	Functional disturbances following cardiac surgery			002.429.4	Functional disturbances following cardiac surgery
433	Occlusion and stenosis of precerebral arteries			002.433	Occlusion and stenosis of precerebral arteries
434	Occlusion of cerebral arteries			002.434	Occlusion of cerebral arteries
437	Other and ill-defined cerebrovascular disease			002.437	Other and ill-defined cerebrovascular disease
440	Atherosclerosis			002.440	Atherosclerosis
441.2	Thoracic aneurysm without mention of rupture			002.441.2	Thoracic aneurysm without mention of rupture
441.4	Abdominal aneurysm without mention of rupture			002.441.4	Abdominal aneurysm without mention of rupture
441.7	Thoracoabdominal aneurysm, without mention of rupture			002.441.7	Thoracoabdominal aneurysm, without mention of rupture
441.9	Aortic aneurysm of unspecified site without mention of rupture			002.441.9	Aortic aneurysm of unspecified site without mention of rupture
442	Other aneurysm			002.442	Other aneurysm
444	Arterial embolism and thrombosis			002.444	Arterial embolism and thrombosis
447.0	Arteriovenous fistula, acquired			002.447.0	Arteriovenous fistula, acquired
447.1	Stricture of artery			002.447.1	Stricture of artery
447.6	Arteritis, unspecified			002.447.6	Arteritis, unspecified
452	Portal vein thrombosis			002.452	Portal vein thrombosis
453	Other venous embolism and thrombosis			002.453	Other venous embolism and thrombosis
459.1	Postphlebitic syndrome			002.459.1	Postphlebitic syndrome
557.1	Chronic vascular insufficiency of intestine			002. 557.1	Chronic vascular insufficiency of intestine
745	Bulbus cordis anomalies and anomalies of cardiac septal closure			002.745	Bulbus cordis anomalies and anomalies of cardiac septal closure
746	Other congenital anomalies of heart			002.746	Other congenital anomalies of heart
747	Other congenital anomalies of circulatory system			002.747	Other congenital anomalies of circulatory system
V42.2	Organ or tissue replaced by transplant: Heart valve			002.V42.2	Organ or tissue replaced by transplant: Heart valve
V43.3	Organ or tissue replaced by other means: Heart valve			002.V43.3	Organ or tissue replaced by other means: Heart valve
V43.4	Organ or tissue replaced by other means:Blood vessel			002.V43.4	Organ or tissue replaced by other means:Blood vessel
V45.0	Cardiac device in situ			002.V45.0	Cardiac device in situ
402	Hypertensive heart disease			031.402	Hypertensive heart disease
403	Hypertensive chronic kidney disease			031.403	Hypertensive chronic kidney disease
404	Hypertensive heart and chronic kidney disease			031.404	Hypertensive heart and chronic kidney disease
428	Heart failure			021.428	Heart failure
491	Chronic bronchitis							Italian Ministry of Health. Prevenzione e controllo dell'influenza: raccomandazioni per la stagione 2014-2015. http://www.salute.gov.it/portale/news/p3_2_1_1_1.jsp?menu=notizie&p=dalministero&id=1725. Centers for Disease Control and Prevention. Influenza (Flu). People at High Risk of Developing Flu–Related Complications. https://www.cdc.gov/flu/about/disease/high_risk.htm. Centers for Disease Con…
492	Emphysema
493	Asthma			007.493	Asthma
494	Bronchiectasis
495	Extrinsic allergic alveolitis
496	Chronic airway obstruction, not elsewhere classified
518.83	Chronic respiratory failure			024.518.81	Chronic respiratory failure
518.84	Acute and chronic respiratory failure Acute on chronic respiratory failure
770.7	Chronic respiratory disease arising in the perinatal period
277.0	Cystic fibrosis			018.277.0	Cystic fibrosis	A09AA02	Multienzymes (lipase, protease, etc.)
250	Diabetes mellitus			013.250	Diabetes mellitus	A10A; A10B; A10XA	Insulins and analogues; Blood glucose lowering drugs, excluding insulins; Aldose reductase inhibitors	Italian Ministry of Health. Prevenzione e controllo dell'influenza: raccomandazioni per la stagione 2014-2015. http://www.salute.gov.it/portale/news/p3_2_1_1_1.jsp?menu=notizie&p=dalministero&id=1725. Centers for Disease Control and Prevention. Influenza (Flu). People at High Risk of Developing Flu–Related Complications. https://www.cdc.gov/flu/about/disease/high_risk.htm. Centers for Disease Con…
270	Disorders of aminoacid transport and metabolism			RCG040	Disorders of aminoacid transport and metabolism
271	Disorders of carbohydrate transport and metabolism			RCG060	Disorders of carbohydrate transport and metabolism except Diabetes mellitus
272	Disorders of lipoid metabolism			RCG070; RCG080; RCG090; 025.272.0; 025.272.2; 025.272.4; RC0080	Disorders of lipoid metabolism except hypercholesterolemia; Lipid storage disorder; Mucolipidosis; Pure hypercholesterolemia; Mixed hyperlipidemia; Other and non-specified hyperlipidemies; Congenital generalized lipodystrophy	C10	Lipid modifying agents
273	Disorders of plasma protein metabolism			RC0110	Mixed cryoglobulinemia
275	Disorders of mineral metabolism			RCG100; RC0150; RC0160; RC0170	Disorders of iron metabolism; Wilson's disease; Hypophosphatasia; Hypophosphatasia and Vitamin D-Resistant Rickets
276	Disorders of fluid, electrolyte, and acid-base balance
277	Other and unspecified disorders of metabolism			RCG120; RCG110; RCG130; RCG140; RCG150; RC0200; RC0180; RC0190	Other disorders of purine and pyrimidine metabolism; Disorders of porphyrin metabolism; Amyloidosis; Mucopolysaccharidosis; Chronic histiocytosis; Alpha 1-antitrypsin deficiency; Crigler-Najjar syndrome; Hereditary angioedema
277.87	Disorders of mitochondrial metabolism
278.01	Morbid obesity					A08	Antiobesity preparations, excluding diet products
255.4	Corticoadrenal insufficiency			022.255.4	Corticoadrenal insufficiency
581	Nephrotic syndrome							Italian Ministry of Health. Prevenzione e controllo dell'influenza: raccomandazioni per la stagione 2014-2015. http://www.salute.gov.it/portale/news/p3_2_1_1_1.jsp?menu=notizie&p=dalministero&id=1725. Centers for Disease Control and Prevention. Influenza (Flu). People at High Risk of Developing Flu–Related Complications. https://www.cdc.gov/flu/about/disease/high_risk.htm. Centers for Disease Con…
582	Chronic glomerulonephritis
583	Nephritis and nephropathy, not specified as acute or chronic
585	Chronic kidney disease (CKD)			023.585	Chronic kidney disease (CKD)
571.2	Alcoholic cirrhosis of liver			008.571.2	Alcoholic cirrhosis of liver			Italian Ministry of Health. Prevenzione e controllo dell'influenza: raccomandazioni per la stagione 2014-2015. http://www.salute.gov.it/portale/news/p3_2_1_1_1.jsp?menu=notizie&p=dalministero&id=1725. Centers for Disease Control and Prevention. Influenza (Flu). People at High Risk of Developing Flu–Related Complications. https://www.cdc.gov/flu/about/disease/high_risk.htm. Centers for Disease Con…
571.4	Chronic hepatitis			016.571.4	Chronic hepatitis
571.5	Cirrhosis of liver without mention of alcohol			008.571.5	Cirrhosis of liver without mention of alcohol
571.6	Biliary cirrhosis			008.571.6	Biliary cirrhosis
070.32	Viral hepatitis B chronic without mention of hepatic coma			016.070.32	Viral hepatitis B chronic without mention of hepatic coma	J05AF	Nucleoside and nucleotide reverse transcriptase inhibitors
070.33	Viral hepatitis B chronic with hepatitis delta			016.070.33	Viral hepatitis B chronic with hepatitis delta
070.54	Chronic hepatitis C without mention of hepatic coma			016.070.54	Chronic hepatitis C without mention of hepatic coma	J05AB	Nucleosides and nucleotides excluding reverse transcriptase inhibitors
070.9	Unspecified viral hepatitis without mention of hepatic coma			016.070.9	Unspecified viral hepatitis without mention of hepatic coma
V02.61	Hepatitis B carrier
V02.62	Hepatitis C carrier
V11.3	Alcoholism			014.303	Alcoholism
291	Alcohol-induced mental disorders			011.291.1	Alcohol-induced mental disorders
303.9	Other and unspecified alcohol dependence
305.0	Alcohol abuse
282.4	Thalassemias			RDG010	Hereditary Anemia			Italian Ministry of Health. Prevenzione e controllo dell'influenza: raccomandazioni per la stagione 2014-2015. http://www.salute.gov.it/portale/news/p3_2_1_1_1.jsp?menu=notizie&p=dalministero&id=1725. Centers for Disease Control and Prevention. Influenza (Flu). People at High Risk of Developing Flu–Related Complications. https://www.cdc.gov/flu/about/disease/high_risk.htm. Centers for Disease Con…
282.6	Sickle-cell disease
282.7	Other hemoglobinopathies
		41.43	Partial splenectomy	RN0740	Ivemark syndrome
		41.5	Total splenectomy
759.0	Anomalies of spleen
042	Human immunodeficiency virus [HIV] disease			020	Human immunodeficiency virus [HIV] disease	J05AR	Antivirals for treatment of HIV infections, combinations	Italian Ministry of Health. Prevenzione e controllo dell'influenza: raccomandazioni per la stagione 2014-2015. http://www.salute.gov.it/portale/news/p3_2_1_1_1.jsp?menu=notizie&p=dalministero&id=1725. Centers for Disease Control and Prevention. Influenza (Flu). People at High Risk of Developing Flu–Related Complications. https://www.cdc.gov/flu/about/disease/high_risk.htm. Centers for Disease Con…
079.53	Human immunodeficiency virus, type 2 [HIV-2]
279	Disorders involving the immune mechanism			RCG160	Primary immunodeficiencies
288	Diseases of white blood cells			RD0040; RD0060	Neutropenia ciclica; Malattia di Chediak-Steinbreinck (-Higashi)
334.8	Other spinocerebellar diseases: Ataxia-telangiectasia
795.71	Non specific serologic evidence of human immunodeficiency virus [HIV]
V08	Asymptomatic human immunodeficiency virus [HIV] infection status
V58.0	Radiotherapy	99.2	Therapeutic radiology and nuclear medicine
V58.1	Encounter for chemotherapy and immunotherapy for neoplastic conditions	92.25	Injection or infusion of cancer chemotherapeutic substance
V66.1	Following radiotherapy
V66.2	Following chemotherapy
V67.1	Following radiotherapy
V67.2	Following chemotherapy
V10	Personal history of malignant neoplasm			048	Personal history of malignant neoplasm			Italian Ministry of Health. Prevenzione e controllo dell'influenza: raccomandazioni per la stagione 2014-2015. http://www.salute.gov.it/portale/news/p3_2_1_1_1.jsp?menu=notizie&p=dalministero&id=1725. Centers for Disease Control and Prevention. Influenza (Flu). People at High Risk of Developing Flu–Related Complications. https://www.cdc.gov/flu/about/disease/high_risk.htm. Centers for Disease Con…
140-199	Malignant neoplasm					L01; L02; L03; L04A	Antineoplastic drugs; Endocrine therapy; Immunostimulants drugs; Immunosuppressants drugs
200-208	Malignant neoplasm of Lymphatic and hematopoietic tissue			RB0010; RB0020; RB0030; RB0040; RB0050; RB0060; RBG010	Wilms tumor; Retinoblastoma, Cronkhite–Canada syndrome; Gardner syndrome; Familial adenomatous polyposis; Linfangioleiomiomatosi; Neurofibromatosis
555	Regional enteritis			009.555	Regional enteritis or Crohn's disease			Italian Ministry of Health. Prevenzione e controllo dell'influenza: raccomandazioni per la stagione 2014-2015. http://www.salute.gov.it/portale/news/p3_2_1_1_1.jsp?menu=notizie&p=dalministero&id=1725. Centers for Disease Control and Prevention. Influenza (Flu). People at High Risk of Developing Flu–Related Complications. https://www.cdc.gov/flu/about/disease/high_risk.htm. Centers for Disease Con…
556	Ulcerative colitis			009.556	Ulcerative colitis
579	Intestinal malabsorption			RI0060	Celiac disease
317	Mild mental retardation							Italian Ministry of Health: Prevenzione e controllo dell'influenza: raccomandazioni per la stagione 2014-2015. http://www.salute.gov.it/portale/news/p3_2_1_1_1.jsp?menu=notizie&p=dalministero&id=1725. Centers for Disease Control and Prevention. Influenza (Flu). People at High Risk of Developing Flu–Related Complications. https://www.cdc.gov/flu/about/disease/high_risk.htm. Centers for Disease Con…
318	Other specified mental retardation
319	Unspecified mental retardation
330	Cerebral degenerations usually manifest in childhood			RFG010; RF0010; RF0030; RFG030	Leukodystrophy; Alpers' disease or gray-matter degeneration; Leigh's disease; Gangliosidosis
331	Other cerebral degenerations			029.331.0	Alzheimer's disease	N06D	Dementia drugs
332	Parkinson's disease			038.332; RF0170	Parkinson's disease; Steele-Richardson-Olszewksi syndrome	N04	Antiparkinson drugs
333	Other extrapyramidal disease and abnormal movement disorders			038.333.0; 038.333.1; 038.333.5; RF0050; RF0060, RF0070; RF0080	Other degenerative diseases of the basal ganglia; Essential and other specified forms of tremor; Other choreas; Dentato-rubro-pallido-luysian atrophy; Progressive myoclonic epilepsies; Familial essential myoclonus; Huntington's chorea
334	Spinocerebellar disease			RFG040	Spinocerebellar disease
335	Anterior horn cell disease			RF0110; RF0100; RFG050	Primary lateral sclerosis; Amyotrophic lateral sclerosis; Spinal muscular atrophy
336	Other diseases of spinal cord
337	Disorders of the autonomic nervous system
340	Multiple sclerosis			046.340	Multiple sclerosis
341	Other demyelinating diseases of central nervous system			RF0120	Adrenoleukodystrophy
342	Hemiplegia and hemiparesis
343	Infantile cerebral palsy
344.0	Quadriplegia and quadriparesis
345	Epilepsy and recurrent seizures			017.345; RF0130; RF0140	Epilepsy; Lennox gastaut Syndrome; Infantile spasm (West syndrome)	N03A	Antiepileptic drugs
358	Myoneural disorders			034.358.0; RF0190	Myasthenia gravis; Eaton-Lambert syndrome
359	Muscular dystrophies and other myopathies			RFG070; RFG080; RFG090; RFG100	Congenital hereditary myopathy; Congenital hereditary muscular dystrophy; Myotonic disorders; Periodic paralysis
740	Anencephalus and similar anomalies			051; RFG060	Subjects born with conditions of severe physical, sensory and neuropsychic deficits; Hereditary Neuropathies
741	Spina bifida			RN0010	Arnold Chiari malformation
742	Other congenital anomalies of nervous system			RN0020; RN0060; RN0080	Microcephalus; Holoprosencephaly; Riley-Day syndrome
758.0	Down's syndrome			RN0660	Down's syndrome
767.4	Injury to spine and spinal cord
806	Fracture of vertebral column with spinal cord injury
907.2	Late effect of spinal cord injury
952	Spinal cord injury without evidence of spinal bone injury
792.5	Cloudy (hemodialysis) (peritoneal) dialysis effluent	39.43	Removal of arteriovenous shunt for renal dialysis					Centers for Disease Control and Prevention. Influenza (Flu). People at High Risk of Developing Flu–Related Complications. https://www.cdc.gov/flu/about/disease/high_risk.htm.
996.56	Due to peritoneal dialysis catheter	39.95	Hemodialysis
996.68	Due to peritoneal dialysis catheter: exit-site infection or inflammation	54.98	Peritoneal dialysis
996.73	Due to renal dialysis device, implant, and graft	38.95	Venous catheterization for renal dialysis
V45.1	Renal dialysis status	39.27	Arteriovenostomy for renal dialysis
V56	Encounter for dialysis and dialysis catheter care	39.42	Revision of arteriovenous shunt for renal dialysis
				050	Transplantation candidates			Italian Ministry of Health. Prevenzione e controllo dell'influenza: raccomandazioni per la stagione 2014-2015. http://www.salute.gov.it/portale/news/p3_2_1_1_1.jsp?menu=notizie&p=dalministero&id=1725. Italian Ministry of Health. Conferenza Permanente per i rapporti tra lo Stato, le Regioni e le Province Autonome di Trento e Bolzano. Intesa, ai sensi dell'articolo 8, comma 6, della legge 5 giugno …
V42.0	Organ or tissue replaced by transplant, Kidney	55.6	Transplant of kidney	052.V42.0	Transplant of kidney
V.42.1	Organ or tissue replaced by transplant, Heart	37.5	Heart replacement procedures	052.V42.1	Heart replacement procedures
V42.2	Organ or tissue replaced by transplant, Heart valve
V42.5	Organ or tissue replaced by transplant, Cornea	11.6	Corneal transplant	053.V42.5	Corneal transplant
V42.6	Organ or tissue replaced by transplant, Lung	33.5	Lung transplant	052.V42.6	Lung transplant
V42.7	Organ or tissue replaced by transplant, Liver	50.5	Liver transplant	052.V42.7	Liver transplant
V42.83	Organ or tissue replaced by transplant, Pancreas	52.8	Transplant of pancreas	052.V42.8	Transplant of pancreas
V42.84	Organ or tissue replaced by transplant, Intestines	46.97	Transplant of intestine
V42.9	Organ or tissue replaced by transplant, Unspecified organ or tissue	41.94	Transplantation of spleen	052.V42.9	Organ or tissue replaced by transplant, Unspecified organ or tissue
996.81	Complications of transplanted organ, Kidney
996.82	Complications of transplanted organ, Liver
996.83	Complications of transplanted organ, Heart
996.84	Complications of transplanted organ, Lung
996.86	Complications of transplanted organ, Pancreas
996.87	Complications of transplanted organ, Intestine
446.1	Acute febrile mucocutaneous lymph node syndrome [MCLS] Kawasaki disease			RG0040	Acute febrile mucocutaneous lymph node syndrome [MCLS] Kawasaki disease			Italian Ministry of Health. Prevenzione e controllo dell'influenza: raccomandazioni per la stagione 2014-2015. http://www.salute.gov.it/portale/news/p3_2_1_1_1.jsp?menu=notizie&p=dalministero&id=1725. Red Book®. Report of the Commitee on Infectious Disease, 28th Edition, 2009 American Accademy of Pediatrics
714.0	Rheumatoid arthritis			006	Rheumatoid arthritis

## Sheet: Pneumococcal vaccination
Pneumococcal vaccination
ICD9-CM - Diagnosis codes		ICD9-CM - Procedures codes		UFER - code		Anatomical Therapeutic Chemical Classification System codes		References
		41.43	Partial splenectomy	RN0740	Ivemark syndrome			Centers for Disease Control and Prevention. Updated Recommendations for Prevention of Invasive Pneumococcal Disease Among Adults Using the 23-Valent Pneumococcal Polysaccharide Vaccine (PPSV23). September 3, 2010 / 59(34);1102-1106. Centers for Disease Control and Prevention. Recommendations of the Advisory Committee on Immunization Practices (ACIP). General Recommendations on Immunization. MMWR,…
		41.5	Total splenectomy
282.4	Thalassemias			RDG010	Hereditary Anemia
282.6	Sickle-cell disease
282.7	Other hemoglobinopathies
759.0	Anomalies of spleen
042	Human immunodeficiency virus [HIV] disease			020	Human immunodeficiency virus [HIV] disease	J05AR	Antivirals for treatment of HIV infections, combinations	Centers for Disease Control and Prevention. Updated Recommendations for Prevention of Invasive Pneumococcal Disease Among Adults Using the 23-Valent Pneumococcal Polysaccharide Vaccine (PPSV23). September 3, 2010 / 59(34);1102-1106. Centers for Disease Control and Prevention. Recommendations of the Advisory Committee on Immunization Practices (ACIP). General Recommendations on Immunization. MMWR,…
079.53	Human immunodeficiency virus, type 2 [HIV-2]
795.71	Non specific serologic evidence of human immunodeficiency virus [HIV]
V08	Asymptomatic human immunodeficiency virus [HIV] infection status
279.0	Deficiency of humoral immunity			RCG160	Primary immunodeficiencies			Centers for Disease Control and Prevention. Updated Recommendations for Prevention of Invasive Pneumococcal Disease Among Adults Using the 23-Valent Pneumococcal Polysaccharide Vaccine (PPSV23). September 3, 2010 / 59(34);1102-1106. Centers for Disease Control and Prevention. Recommendations of the Advisory Committee on Immunization Practices (ACIP). General Recommendations on Immunization. MMWR,…
279.1	Deficiency of cell-mediated immunity
279.2	Combined immunity deficiency
279.3	Unspecified immunity deficiency
279.4	Autoimmune disease, not elsewhere classified
279.8	Other specified disorders involving the immune mechanism
279.9	Unspecified disorder of immune mechanism
288.0	Neutropenia			RD0040; RD0060	Cyclic neutropenia; Chediak Steinbrinck Higashi Syndrome
288.2	Genetic anomalies of leukocytes
334.8	Other spinocerebellar diseases
581	Nephrotic syndrome							Centers for Disease Control and Prevention. Updated Recommendations for Prevention of Invasive Pneumococcal Disease Among Adults Using the 23-Valent Pneumococcal Polysaccharide Vaccine (PPSV23). September 3, 2010 / 59(34);1102-1106. Centers for Disease Control and Prevention. Recommendations of the Advisory Committee on Immunization Practices (ACIP). General Recommendations on Immunization. MMWR,…
585	Chronic kidney disease (CKD)			023.585	Chronic kidney disease (CKD)
140-199	Malignant neoplasm			RB0010; RB0020; RB0030; RB0040; RB0050; RB0060; RBG010	Wilms tumor; Retinoblastoma, Cronkhite–Canada syndrome; Gardner syndrome; Familial adenomatous polyposis; Linfangioleiomiomatosi; Neurofibromatosis	L01; L02; L03; L04A	Antineoplastic drugs; Endocrine therapy; Immunostimulants drugs; Immunosuppressants drugs	Centers for Disease Control and Prevention. Updated Recommendations for Prevention of Invasive Pneumococcal Disease Among Adults Using the 23-Valent Pneumococcal Polysaccharide Vaccine (PPSV23). September 3, 2010 / 59(34);1102-1106. Centers for Disease Control and Prevention. Recommendations of the Advisory Committee on Immunization Practices (ACIP). General Recommendations on Immunization. MMWR,…
200-208	Malignant neoplasm of Lymphatic and hematopoietic tissue
V10	Personal history of malignant neoplasm			048	Personal history of malignant neoplasm
V58.0	Radiotherapy	92.2	Therapeutic radiology and nuclear medicine
V58.1	Encounter for chemotherapy and immunotherapy for neoplastic conditions	99.25	Injection or infusion of cancer chemotherapeutic substance
V66.1	Following radiotherapy
V66.2	Following chemotherapy
V67.1	Following radiotherapy
V67.2	Following chemotherapy
				050	Transplantation candidates
V42.0	Organ or tissue replaced by transplant, Kidney	55.6	Transplant of kidney	052.V42.0	Organ or tissue replaced by transplant, Kidney
V42.1	Organ or tissue replaced by transplant, Heart	37.5	Heart replacement procedures	052.V42.1	Organ or tissue replaced by transplant, Heart
V42.2	Organ or tissue replaced by transplant, Heart valve
V42.3	Organ or tissue replaced by transplant, Skin
		41.94	Transplantation of spleen
V42.4	Organ or tissue replaced by transplant, Bone
V42.5	Organ or tissue replaced by transplant, Cornea	11.6	Corneal transplant	053.V42.5	Organ or tissue replaced by transplant, Cornea
V42.6	Organ or tissue replaced by transplant, Lung	33.5	Lung transplant	052.V42.6	Organ or tissue replaced by transplant, Lung
V42.7	Organ or tissue replaced by transplant, Liver	50.5	Liver transplant	052.V42.7	Organ or tissue replaced by transplant, Liver
V42.83	Organ or tissue replaced by transplant, Pancreas	52.8	Transplant of pancreas	052.V42.8	Organ or tissue replaced by transplant, Pancreas
V42.84	Organ or tissue replaced by transplant, Intestines	46.97	Transplant of intestine
996.81	Complications of transplanted organ, Kidney
996.82	Complications of transplanted organ, Liver
996.83	Complications of transplanted organ, Heart
996.84	Complications of transplanted organ, Lung
996.86	Complications of transplanted organ, Pancreas
996.87	Complications of transplanted organ, Intestine
				052.V42.9	Organ or tissue replaced by transplant: not specified
394	Diseases of mitral valve			002.394	Diseases of mitral valve			Centers for Disease Control and Prevention. Updated Recommendations for Prevention of Invasive Pneumococcal Disease Among Adults Using the 23-Valent Pneumococcal Polysaccharide Vaccine (PPSV23). September 3, 2010 / 59(34);1102-1106. Centers for Disease Control and Prevention. Recommendation from the Advisory Committee on Immunization Practices (ACIP) for Preventing Pneumococcal Disease Among Infa…
395	Diseases of aortic valve			002.395	Diseases of aortic valve
396	Diseases of mitral and aortic valves			002.396	Diseases of mitral and aortic valves
397	Diseases of other endocardial structures			002.397	Diseases of other endocardial structures
414	Other forms of chronic ischemic heart disease			002.414	Other forms of chronic ischemic heart disease
416	Chronic pulmonary heart disease			002.416	Chronic pulmonary heart disease
417	Other diseases of pulmonary circulation			002.417	Other diseases of pulmonary circulation
424	Other diseases of endocardium			002.424	Other diseases of endocardium
426	Conduction disorders			002.426	Conduction disorders	C01B	Class 1 and 3 antiarrhythmic drugs
427	Cardiac dysrhythmias			002.427	Cardiac dysrhythmias
429.4	Functional disturbances following cardiac surgery			002.429.4	Functional disturbances following cardiac surgery
433	Occlusion and stenosis of precerebral arteries			002.433	Occlusion and stenosis of precerebral arteries
434	Occlusion of cerebral arteries			002.434	Occlusion of cerebral arteries
437	Other and ill-defined cerebrovascular disease			002.437	Other and ill-defined cerebrovascular disease
440	Atherosclerosis			002.440	Atherosclerosis
441.2	Thoracic aneurysm without mention of rupture			002.441.2	Thoracic aneurysm without mention of rupture
441.4	Abdominal aneurysm without mention of rupture			002.441.4	Abdominal aneurysm without mention of rupture
441.7	Thoracoabdominal aneurysm, without mention of rupture			002.441.7	Thoracoabdominal aneurysm, without mention of rupture
441.9	Aortic aneurysm of unspecified site without mention of rupture			002.441.9	Aortic aneurysm of unspecified site without mention of rupture
442	Other aneurysm			002.442	Other aneurysm
444	Arterial embolism and thrombosis			002.444	Arterial embolism and thrombosis
447.0	Arteriovenous fistula, acquired			002.447.0	Arteriovenous fistula, acquired
447.1	Stricture of artery			002.447.1	Stricture of artery
447.6	Arteritis, unspecified			002.447.6	Arteritis, unspecified
452	Portal vein thrombosis			002.452	Portal vein thrombosis
453	Other venous embolism and thrombosis			002.453	Other venous embolism and thrombosis
459.1	Postphlebitic syndrome			002.459.1	Postphlebitic syndrome
557.1	Chronic vascular insufficiency of intestine			002. 557.1	Chronic vascular insufficiency of intestine
745	Bulbus cordis anomalies and anomalies of cardiac septal closure			002.745	Bulbus cordis anomalies and anomalies of cardiac septal closure
746	Other congenital anomalies of heart			002.746	Other congenital anomalies of heart
747	Other congenital anomalies of circulatory system			002.747	Other congenital anomalies of circulatory system
V42.2	Organ or tissue replaced by transplant: Heart valve			002.V42.2	Organ or tissue replaced by transplant: Heart valve
V43.3	Organ or tissue replaced by other means: Heart valve			002.V43.3	Organ or tissue replaced by other means: Heart valve
V43.4	Organ or tissue replaced by other means:Blood vessel			002.V43.4	Organ or tissue replaced by other means:Blood vessel
V45.0	Cardiac device in situ			002.V45.0	Cardiac device in situ
402	Hypertensive heart disease			031.402	Hypertensive heart disease
403	Hypertensive chronic kidney disease			031.403	Hypertensive chronic kidney disease
404	Hypertensive heart and chronic kidney disease			031.404	Hypertensive heart and chronic kidney disease
425	Cardiomyopathy
428	Heart failure			021.428	Heart failure
491	Chronic bronchitis							Centers for Disease Control and Prevention. Updated Recommendations for Prevention of Invasive Pneumococcal Disease Among Adults Using the 23-Valent Pneumococcal Polysaccharide Vaccine (PPSV23). September 3, 2010 / 59(34);1102-1106. Centers for Disease Control and Prevention. Recommendation from the Advisory Committee on Immunization Practices (ACIP) for Preventing Pneumococcal Disease Among Infa…
492	Emphysema
493	Asthma			007.493	Asthma
494	Bronchiectasis
495	Extrinsic allergic alveolitis
496	Chronic airway obstruction, not elsewhere classified
518.83	Chronic respiratory failure			024.518.81	Chronic respiratory failure
518.84	Acute and chronic respiratory failure Acute on chronic respiratory failure
336.0	Syringomyelia and syringobulbia							Centers for Disease Control and Prevention. Updated Recommendations for Prevention of Invasive Pneumococcal Disease Among Adults Using the 23-Valent Pneumococcal Polysaccharide Vaccine (PPSV23). September 3, 2010 / 59(34);1102-1106. Centers for Disease Control and Prevention. Recommendation from the Advisory Committee on Immunization Practices (ACIP) for Preventing Pneumococcal Disease Among Infa…
801	Fracture of base of skull
349.81	Cerebrospinal fluid rhinorrhea
388.61	Cerebrospinal fluid otorrhea
		03.3	Diagnostic procedures on spinal cord and spinal canal structures
741	Spina bifida			RN0010	Arnold-Chiari syndrome
742.3	Congenital hydrocephalus
742.53	Hydromyelia
V45.2	Presence of cerebrospinal fluid drainage device
250	Diabetes mellitus			013.250	Diabetes mellitus	A10A; A10B; A10XA	Insulins and analogues; Blood glucose lowering drugs, excluding insulins; Aldose reductase inhibitors	Centers for Disease Control and Prevention. Updated Recommendations for Prevention of Invasive Pneumococcal Disease Among Adults Using the 23-Valent Pneumococcal Polysaccharide Vaccine (PPSV23). September 3, 2010 / 59(34);1102-1106. Centers for Disease Control and Prevention. Recommendation from the Advisory Committee on Immunization Practices (ACIP) for Preventing Pneumococcal Disease Among Infa…
		20.96	Implantation or replacement of cochlear prosthetic device, not otherwise specified					Centers for Disease Control and Prevention. Updated Recommendations for Prevention of Invasive Pneumococcal Disease Among Adults Using the 23-Valent Pneumococcal Polysaccharide Vaccine (PPSV23). September 3, 2010 / 59(34);1102-1106. Centers for Disease Control and Prevention. Recommendation from the Advisory Committee on Immunization Practices (ACIP) for Preventing Pneumococcal Disease Among Infa…
		20.97	Implantation or replacement of cochlear prosthetic device, single channel
		20.98	Implantation or replacement of cochlear prosthetic device, multiple channel
070.32	Viral hepatitis B chronic without mention of hepatic coma			016.070.32	Viral hepatitis B chronic without mention of hepatic coma	J05AF	Nucleoside and nucleotide reverse transcriptase inhibitors	Centers for Disease Control and Prevention. Updated Recommendations for Prevention of Invasive Pneumococcal Disease Among Adults Using the 23-Valent Pneumococcal Polysaccharide Vaccine (PPSV23). September 3, 2010 / 59(34);1102-1106. Italian Ministry of Health. Circolare n. 11 del 19 novembre 2001, Vaccinazione antipneumococcica in età pediatrica. Italian Ministry of Health. Conferenza Permanente …
070.33	Viral hepatitis B chronic with hepatitis delta			016.070.33	Viral hepatitis B chronic with hepatitis delta
070.54	Chronic hepatitis C without mention of hepatic coma			016.070.54	Chronic hepatitis C without mention of hepatic coma	J05AB	Nucleosides and nucleotides excluding reverse transcriptase inhibitors
070.9	Unspecified viral hepatitis without mention of hepatic coma			016.070.9	Unspecified viral hepatitis without mention of hepatic coma
571.2	Alcoholic cirrhosis of liver			008.571.2	Alcoholic cirrhosis of liver
571.4	Chronic hepatitis			016.571.4	Chronic hepatitis
571.5	Cirrhosis of liver without mention of alcohol			008.571.5	Cirrhosis of liver without mention of alcohol
571.6	Biliary cirrhosis			008.571.6	Biliary cirrhosis
V02.61	Hepatitis B carrier
V02.62	Hepatitis C carrier
V11.3	Alcoholism			014.303	Alcoholism
291	Alcohol-induced mental disorders			011.291.1	Alcohol-induced mental disorders
303.9	Other and unspecified alcohol dependence
305.0	Alcohol abuse

## Sheet: Meningococcal vaccination
Meningococcal vaccination
ICD9-CM - Diagnosis codes		ICD9-CM - Procedures codes		UFER - code		Anatomical Therapeutic Chemical Classification System codes		References
		41.43	Splenectomia parziale	RN0740	Ivemark syndrome			Centers for Disease Control and Prevention. Recommendation from the Advisory Committee on Immunization Practices (ACIP) for use of quadrivalent meningococcal conjugate vaccine (MCV4) in children aged 2--10 years at increased risk for invasive meningococcal disease. MMWR, 2007;56:1265--6. Centers for Disease Control and Prevention. Revised recommendations of the Advisory Committee on Immunization …
		41.5	Splenectomia totale
282.4	Thalassemias			RDG010	Hereditary Anemia
282.6	Sickle-cell disease
282.7	Other hemoglobinopathies
759.0	Anomalies of spleen
279.11	DiGeorge's syndrome			RCG160	Primary immunodeficiencies			Centers for Disease Control and Prevention. Recommendations of the Advisory Committee on Immunization Practices (ACIP). General Recommendations on Immunization. MMWR, December 1, 2006; 55(RR15);1-48. Italian Ministry of Health. Conferenza Permanente per i rapporti tra lo Stato, le Regioni e le Province Autonome di Trento e Bolzano. Intesa, ai sensi dell'articolo 8, comma 6, della legge 5 giugno 2…
279.12	Wiskott-Aldrich syndrome
334.8	Other spinocerebellar diseases: Ataxia-telangiectasia
279.8	Other specified disorders involving the immune mechanism							Centers for Disease Control and Prevention. Recommendation from the Advisory Committee on Immunization Practices (ACIP) for use of quadrivalent meningococcal conjugate vaccine (MCV4) in children aged 2--10 years at increased risk for invasive meningococcal disease. MMWR, 2007;56:1265--6. Centers for Disease Control and Prevention. Revised recommendations of the Advisory Committee on Immunization …
042	Human immunodeficiency virus [HIV] disease			020	Human immunodeficiency virus [HIV] disease	J05AR	Antivirals for treatment of HIV infections, combinations	Centers for Disease Control and Prevention. Recommendations of the Advisory Committee on Immunization Practices (ACIP). General Recommendations on Immunization. MMWR, December 1, 2006; 55(RR15);1-48. Red Book®. Report of the Commitee on Infectious Disease, 28th Edition, 2009 American Accademy of Pediatrics. Centers for Disease Control and Prevention. Recommendation from the Advisory Committee on …
079.53	Human immunodeficiency virus, type 2 [HIV-2]
795.71	Non specific serologic evidence of human immunodeficiency virus [HIV]
V08	Asymptomatic human immunodeficiency virus [HIV] infection status

## Sheet: Hepatitis A vaccination
Hepatitis A vaccination
ICD9-CM - Diagnosis codes		ICD9-CM - Procedures codes		UFER - code		Anatomical Therapeutic Chemical Classification System codes		References
571.2	Alcoholic cirrhosis of liver			008.571.2	Alcoholic cirrhosis of liver			Centers for Disease Control and Prevention. Prevention of Hepatitis A Through Active or Passive Immunization. Recommendations of the Advisory Committee on Immunization Practices (ACIP). Recommendations and Reports. MMWR, May 19, 2006 / Vol. 55 / No. RR-7. Italian Ministry of Health. Conferenza Permanente per i rapporti tra lo Stato, le Regioni e le Province Autonome di Trento e Bolzano. Intesa, a…
571.4	Chronic hepatitis			016.571.4	Chronic hepatitis
571.5	Cirrhosis of liver without mention of alcohol			008.571.5	Cirrhosis of liver without mention of alcohol
571.6	Biliary cirrhosis			008.571.6	Biliary cirrhosis
070.32	Viral hepatitis B chronic without mention of hepatic coma			016.070.32	Viral hepatitis B chronic without mention of hepatic coma	J05AF	Nucleoside and nucleotide reverse transcriptase inhibitors
070.33	Viral hepatitis B chronic with hepatitis delta			016.070.33	Viral hepatitis B chronic with hepatitis delta
070.54	Chronic hepatitis C without mention of hepatic coma			016.070.54	Chronic hepatitis C without mention of hepatic coma	J05AB	Nucleosides and nucleotides excluding reverse transcriptase inhibitors
070.9	Unspecified viral hepatitis without mention of hepatic coma			016.070.9	Unspecified viral hepatitis without mention of hepatic coma
V02.61	Hepatitis B carrier
V02.62	Hepatitis C carrier
V11.3	Alcoholism
291	Alcohol-induced mental disorders			011.291.1	Alcohol-induced mental disorders
303.9	Other and unspecified alcohol dependence			014.303	Other and unspecified alcohol dependence
305.0	Alcohol abuse
286	Coagulation defects	99.06	Transfusion of coagulation factors	RDG020	Coagulation defects	B01; B02	Antithrombotic agents; Antihemorrhagic drugs	Centers for Disease Control and Prevention. Prevention of Hepatitis A Through Active or Passive Immunization. Recommendations of the Advisory Committee on Immunization Practices (ACIP). Recommendations and Reports. MMWR, May 19, 2006 / Vol. 55 / No. RR-7. Italian Ministry of Health. Conferenza Permanente per i rapporti tra lo Stato, le Regioni e le Province Autonome di Trento e Bolzano. Intesa, a…
996.82	Complications of transplanted organ, Liver	50.5	Liver transplant					Centers for Disease Control and Prevention. Prevention of Hepatitis A Through Active or Passive Immunization. Recommendations of the Advisory Committee on Immunization Practices (ACIP). Recommendations and Reports. MMWR, May 19, 2006 / Vol. 55 / No. RR-7. Italian Ministry of Health. Conferenza Permanente per i rapporti tra lo Stato, le Regioni e le Province Autonome di Trento e Bolzano. Intesa, a…
V427	Organ or tissue replaced by transplant, Liver			052.V42.7	Liver transplant
				050	Transplantation candidates			Centers for Disease Control and Prevention. Prevention of Hepatitis A Through Active or Passive Immunization. Recommendations of the Advisory Committee on Immunization Practices (ACIP). Recommendations and Reports. MMWR, May 19, 2006 / Vol. 55 / No. RR-7. Italian Ministry of Health. Conferenza Permanente per i rapporti tra lo Stato, le Regioni e le Province Autonome di Trento e Bolzano. Intesa, a…
292.0	Drug withdrawal							Italian Ministry of Health. Circolare n° 4 del 13 marzo 1998 Protocollo 400.3/26/1189 "MISURE DI PROFILASSI PER ESIGENZE DI SANITA’ PUBBLICA". Provvedimenti da adottare nei confronti di soggetti affetti da alcune malattie infettive e nei confronti di loro conviventi o contatti. Italian Ministry of Health. Conferenza Permanente per i rapporti tra lo Stato, le Regioni e le Province Autonome di Tren…
304.6	Other specified drug dependence			014.304	Drug dependence
304.9	Unspecified drug dependence

## Sheet: Hepatitis B vaccination
Hepatitis B vaccination
ICD9-CM - Diagnosis codes		ICD9-CM - Procedures codes		UFER - code		Anatomical Therapeutic Chemical Classification System codes		References
571.2	Alcoholic cirrhosis of liver			008.571.2	Alcoholic cirrhosis of liver			Centers for Disease Control and Prevention. A Comprehensive Immunization Strategy to Eliminate Transmission of Hepatitis B Virus Infection in the United States. Recommendations of the Advisory Committee on Immunization Practices (ACIP). Part II: Immunization of Adults. Department of health and human services Centers for Disease Control and Prevention. Recommendations and Reports. MMWR, December 8…
571.4	Chronic hepatitis			016.571.4	Chronic hepatitis
571.5	Cirrhosis of liver without mention of alcohol			008.571.5	Cirrhosis of liver without mention of alcohol
571.6	Biliary cirrhosis			008.571.6	Biliary cirrhosis
070.54	Chronic hepatitis C without mention of hepatic coma			016.070.54	Chronic hepatitis C without mention of hepatic coma	J05AB	Nucleosides and nucleotides excluding reverse transcriptase inhibitors
070.9	Unspecified viral hepatitis without mention of hepatic coma			016.070.9	Unspecified viral hepatitis without mention of hepatic coma
V02.62	Hepatitis C carrier
V11.3	Alcoholism			014.303	Alcoholism
291	Alcohol-induced mental disorders			011.291.1	Alcohol-induced mental disorders
303.9	Other and unspecified alcohol dependence
305.0	Alcohol abuse
585	Chronic kidney disease (CKD)			023.585	Chronic kidney disease (CKD)			Centers for Disease Control and Prevention. A Comprehensive Immunization Strategy to Eliminate Transmission of Hepatitis B Virus Infection in the United States. Recommendations of the Advisory Committee on Immunization Practices (ACIP). Part II: Immunization of Adults. Department of health and human services Centers for Disease Control and Prevention. Recommendations and Reports. MMWR. December 8…
V45.1	Renal dialysis status	39.27	Arteriovenostomy for renal dialysis
V56	Encounter for dialysis and dialysis catheter care	39.42	Revision of arteriovenous shunt for renal dialysis
792.5	Cloudy (hemodialysis) (peritoneal) dialysis effluent	39.43	Removal of arteriovenous shunt for renal dialysis
996.56	Due to peritoneal dialysis catheter	39.95	Hemodialysis
996.68	Due to peritoneal dialysis catheter: exit-site infection or inflammation	54.98	Peritoneal dialysis
996.73	Due to renal dialysis device, implant, and graft	38.95	Venous catheterization for renal dialysis
996.81	Complications of transplanted organ, Kidney
V420	Organ or tissue replaced by transplant, Kidney	55.6	Transplant of kidney	052.V42.0	Transplant of kidney
286	Coagulation defects	99.06	Transfusion of coagulation factors	RDG020	Coagulation defects	B01; B02	Antithrombotic agents; Antihemorrhagic drugs	The Medical and Scientific Advisory Committee of the National Hemophilia Foundation- MASAC recommendation #128. 2001 Available at http://www.hemophilia.org. Centers for Disease Control and Prevention. Kroger AT, Sumaya CV, Pickering LK, Atkinson WL. General recommendations on immunization: Recommendations of the Advisory Committee on Immunization Practices (ACIP) MMWR, 2001;60(RR02):1–60.
282.4	Thalassemias							Italian Ministry of Health. Circolare 10 dicembre 2000. Vaccinazione per epatite B: precisazioni al DM 20/11/2000 (Aggiornamento del protocollo per l'esecuzione della vaccinazione contro l'epatite virale B) e alla Circolare n.19 del 30/11/2000 (Protocollo per l'esecuzione della vaccinazione contro l'epatite virale B)
696	Psoriasis and similar disorders			045	Psoriasis and similar disorders	D05	Antipsoriatic drugs	Italian Ministry of Health. Circolare 10 dicembre 2000. Vaccinazione per epatite B: precisazioni al DM 20/11/2000 (Aggiornamento del protocollo per l'esecuzione della vaccinazione contro l'epatite virale B) e alla Circolare n.19 del 30/11/2000 (Protocollo per l'esecuzione della vaccinazione contro l'epatite virale B). Italian Ministry of Health. Conferenza Permanente per i rapporti tra lo Stato, …
				050	Transplantation candidates			World Health Organization. Fact sheet. Hepatitis B. http://www.who.int/mediacentre/factsheets/fs204/en/. Italian Ministry of Health. Circolare 10 dicembre 2000. Vaccinazione per epatite B: precisazioni al DM 20/11/2000 (Aggiornamento del protocollo per l'esecuzione della vaccinazione contro l'epatite virale B) e alla Circolare n.19 del 30/11/2000 (Protocollo per l'esecuzione della vaccinazione co…
292.0	Drug withdrawal							Italian Ministry of Health. Circolare 10 dicembre 2000. Vaccinazione per epatite B: precisazioni al DM 20/11/2000 (Aggiornamento del protocollo per l'esecuzione della vaccinazione contro l'epatite virale B) e alla Circolare n.19 del 30/11/2000 (Protocollo per l'esecuzione della vaccinazione contro l'epatite virale B). Italian Ministry of Health. Conferenza Permanente per i rapporti tra lo Stato, …
304.6	Other specified drug dependence			014.304	Drug dependence
304.9	Unspecified drug dependence
